# Supplementary material for: Untargeted LC-MS/MS-Based Multi-Informative Molecular Networking for Targeting the Antiproliferative Ingredients in Tetradium ruticarpum Fruit
Source: Molecules. 2022 Jul 12;27(14):4462. doi: 10.3390/molecules27144462 (PMC9316527; doi:10.3390/molecules27144462)
Supplement: Supplementary file 1 [file molecules-27-04462-s001.zip]

Archive with 1 entries (1 files):
- molecules-1803914-supplementary.pdf
